# Supplementary material for: The Confinement Behavior and Mechanistic Insights of Organic Phase Change Material Encapsulated in Wood Morphology Genetic Nanostructures for Thermal Energy Storage
Source: Polymers (Basel). 2024 Nov 20;16(22):3213. doi: 10.3390/polym16223213 (PMC11598059; doi:10.3390/polym16223213)
Supplement: Supplementary file 1 [file polymers-16-03213-s001.zip]

Archive with 1 entries (1 files):
- polymers-3273449-supplementary.pdf
